# Supplementary material for: The Chinese herbal medicine Dai-Zong-Fang promotes browning of white adipocytes in vivo and in vitro by activating PKA pathway to ameliorate obesity
Source: Front Pharmacol. 2023 May 10;14:1176443. doi: 10.3389/fphar.2023.1176443 (PMC10211343; doi:10.3389/fphar.2023.1176443)
Supplement: Supplementary file 1 [file DataSheet3.ZIP]

Archive with 17 entries (16 files):
- Original images-3T3-L1+BODIPY493:503/
- Original images-3T3-L1+BODIPY493:503/Veh-BODIPY.jpg
- __MACOSX/Original images-3T3-L1+BODIPY493:503/._Veh-BODIPY.jpg
- Original images-3T3-L1+BODIPY493:503/DZF-L-Merge.tif
- __MACOSX/Original images-3T3-L1+BODIPY493:503/._DZF-L-Merge.tif
- Original images-3T3-L1+BODIPY493:503/Veh-Merge.jpg
- __MACOSX/Original images-3T3-L1+BODIPY493:503/._Veh-Merge.jpg
- Original images-3T3-L1+BODIPY493:503/DZF-L-DAPI.jpg
- Original images-3T3-L1+BODIPY493:503/.DS_Store
- Original images-3T3-L1+BODIPY493:503/DZF-L-BODIPY.jpg
- Original images-3T3-L1+BODIPY493:503/Veh-DAPI.jpg
- __MACOSX/Original images-3T3-L1+BODIPY493:503/._Veh-DAPI.jpg
- Original images-3T3-L1+BODIPY493:503/DZF-H-Merge.tif
- __MACOSX/Original images-3T3-L1+BODIPY493:503/._DZF-H-Merge.tif
- Original images-3T3-L1+BODIPY493:503/DZF-H-BODIPY.jpg
- __MACOSX/Original images-3T3-L1+BODIPY493:503/._DZF-H-BODIPY.jpg
- Original images-3T3-L1+BODIPY493:503/DZF-H-DAPI.jpg
