# Supplementary material for: The Chinese herbal medicine Dai-Zong-Fang promotes browning of white adipocytes in vivo and in vitro by activating PKA pathway to ameliorate obesity
Source: Front Pharmacol. 2023 May 10;14:1176443. doi: 10.3389/fphar.2023.1176443 (PMC10211343; doi:10.3389/fphar.2023.1176443)
Supplement: Supplementary file 2 [file DataSheet4.ZIP]

Archive with 9 entries (8 files):
- Original images-3T3-L1+mito-tracker Green/
- Original images-3T3-L1+mito-tracker Green/.DS_Store
- Original images-3T3-L1+mito-tracker Green/DZF-H-Dark.jpg
- Original images-3T3-L1+mito-tracker Green/Veh-Dark.jpg
- Original images-3T3-L1+mito-tracker Green/DZF-H-Bright.jpg
- Original images-3T3-L1+mito-tracker Green/Veh-Bright.jpg
- Original images-3T3-L1+mito-tracker Green/DZF-L-Bright.jpg
- __MACOSX/Original images-3T3-L1+mito-tracker Green/._DZF-L-Bright.jpg
- Original images-3T3-L1+mito-tracker Green/DZF-L-Dark.jpg
