# Supplementary material for: The Chinese herbal medicine Dai-Zong-Fang promotes browning of white adipocytes in vivo and in vitro by activating PKA pathway to ameliorate obesity
Source: Front Pharmacol. 2023 May 10;14:1176443. doi: 10.3389/fphar.2023.1176443 (PMC10211343; doi:10.3389/fphar.2023.1176443)
Supplement: Supplementary file 3 [file DataSheet1.ZIP]

Archive with 2 entries (2 files):
- Original data and statistical programs.pzfx
- __MACOSX/._Original data and statistical programs.pzfx
