# Supplementary material for: The Chinese herbal medicine Dai-Zong-Fang promotes browning of white adipocytes in vivo and in vitro by activating PKA pathway to ameliorate obesity
Source: Front Pharmacol. 2023 May 10;14:1176443. doi: 10.3389/fphar.2023.1176443 (PMC10211343; doi:10.3389/fphar.2023.1176443)
Supplement: Supplementary file 4 [file DataSheet6.ZIP]

Archive with 13 entries (12 files):
- Original images-H&E/
- Original images-H&E/NCD-BAT.jpg
- __MACOSX/Original images-H&E/._NCD-BAT.jpg
- Original images-H&E/HFD+Veh-iWAT.jpg
- __MACOSX/Original images-H&E/._HFD+Veh-iWAT.jpg
- Original images-H&E/NCD-iWAT.jpg
- __MACOSX/Original images-H&E/._NCD-iWAT.jpg
- Original images-H&E/NCD-eWAT.jpg
- __MACOSX/Original images-H&E/._NCD-eWAT.jpg
- Original images-H&E/HFD+DZF-H-iWAT.jpg
- __MACOSX/Original images-H&E/._HFD+DZF-H-iWAT.jpg
- Original images-H&E/NCD-pWAT.jpg
- __MACOSX/Original images-H&E/._NCD-pWAT.jpg
