# Supplementary material for: The Chinese herbal medicine Dai-Zong-Fang promotes browning of white adipocytes in vivo and in vitro by activating PKA pathway to ameliorate obesity
Source: Front Pharmacol. 2023 May 10;14:1176443. doi: 10.3389/fphar.2023.1176443 (PMC10211343; doi:10.3389/fphar.2023.1176443)
Supplement: Supplementary file 5 [file DataSheet2.ZIP]

Archive with 34 entries (33 files):
- Original images--WB /
- __MACOSX/._Original images--WB 
- Original images--WB /H89-B-actin.tif
- __MACOSX/Original images--WB /._H89-B-actin.tif
- Original images--WB /SREBP1-blue.jpg
- __MACOSX/Original images--WB /._SREBP1-blue.jpg
- Original images--WB /PGC1a.tif
- __MACOSX/Original images--WB /._PGC1a.tif
- Original images--WB /.DS_Store
- __MACOSX/Original images--WB /._.DS_Store
- Original images--WB /CREB.tif
- Original images--WB /H89-P-creab.tif
- __MACOSX/Original images--WB /._H89-P-creab.tif
- Original images--WB /H89-UCP1.tif
- __MACOSX/Original images--WB /._H89-UCP1.tif
- Original images--WB /PKA.tif
- Original images--WB /pCREB.tif
- Original images--WB /3 B-actin.tif
- __MACOSX/Original images--WB /._3 B-actin.tif
- Original images--WB /H89-CREB-1.tif
- __MACOSX/Original images--WB /._H89-CREB-1.tif
- Original images--WB /UCP1.tif
- Original images--WB /1 B-actin.tif
- __MACOSX/Original images--WB /._1 B-actin.tif
- Original images--WB /SREBP-1-WB.tiff
- __MACOSX/Original images--WB /._SREBP-1-WB.tiff
- Original images--WB /b-actin(srebp-1).png
- __MACOSX/Original images--WB /._b-actin(srebp-1).png
- Original images--WB /2 B-actin.tif
- __MACOSX/Original images--WB /._2 B-actin.tif
- Original images--WB /h89-PGC1A.tif
- __MACOSX/Original images--WB /._h89-PGC1A.tif
- Original images--WB /SREBP1-grey.jpg
- __MACOSX/Original images--WB /._SREBP1-grey.jpg
