# Supplementary material for: The Chinese herbal medicine Dai-Zong-Fang promotes browning of white adipocytes in vivo and in vitro by activating PKA pathway to ameliorate obesity
Source: Front Pharmacol. 2023 May 10;14:1176443. doi: 10.3389/fphar.2023.1176443 (PMC10211343; doi:10.3389/fphar.2023.1176443)
Supplement: Supplementary file 6 [file DataSheet5.ZIP]

Archive with 9 entries (8 files):
- Original images-electron microscopy-iWAT/
- Original images-electron microscopy-iWAT/.DS_Store
- __MACOSX/Original images-electron microscopy-iWAT/._.DS_Store
- Original images-electron microscopy-iWAT/NCD.jpeg
- __MACOSX/Original images-electron microscopy-iWAT/._NCD.jpeg
- Original images-electron microscopy-iWAT/HFD+DZF-H.jpeg
- __MACOSX/Original images-electron microscopy-iWAT/._HFD+DZF-H.jpeg
- Original images-electron microscopy-iWAT/HFD+Veh.jpeg
- __MACOSX/Original images-electron microscopy-iWAT/._HFD+Veh.jpeg
